# Supplementary material for: Two new records of the fern genus Coniogramme (Pteridaceae) from Vietnam
Source: PhytoKeys. 2019 Apr 11;119:137–42. doi: 10.3897/phytokeys.119.33126 (PMC6477820; doi:10.3897/phytokeys.119.33126)
Supplement: XML Treatment for Coniogramme japonica [file phytokeys.119.33126-treatment1.xml]

<!DOCTYPE tp:taxon-treatment
  PUBLIC "-//TaxonX//DTD Taxonomic Treatment Publishing DTD v0 20100105//EN" "tax-treatment-NSO.dtd">
<tp:taxon-treatment xmlns:tp="http://www.plazi.org/taxpub"><tp:treatment-meta><kwd-group><label>Taxon classification</label><kwd><named-content xmlns:xlink="http://www.w3.org/1999/xlink" content-type="kingdom">Plantae</named-content></kwd><kwd><named-content xmlns:xlink="http://www.w3.org/1999/xlink" content-type="order">Polypodiales</named-content></kwd><kwd><named-content xmlns:xlink="http://www.w3.org/1999/xlink" content-type="family">Pteridaceae</named-content></kwd></kwd-group><mixed-citation publication-type="journal"><person-group><name><surname>Wang</surname><given-names>Caihong</given-names></name><name><surname>Yang</surname><given-names>Wenli</given-names></name><name><surname>Zhao</surname><given-names>Junwen</given-names></name><name><surname>Zhang</surname><given-names>Danke</given-names></name><name><surname>Zhang</surname><given-names>Gangmin</given-names></name></person-group><article-title>Two new records of the fern genus <italic><tp:taxon-name><tp:taxon-name-part taxon-name-part-type="genus" reg="Coniogramme">Coniogramme</tp:taxon-name-part></tp:taxon-name></italic> (<tp:taxon-name><tp:taxon-name-part taxon-name-part-type="family">Pteridaceae</tp:taxon-name-part></tp:taxon-name>) from Vietnam</article-title><source>PhytoKeys</source><day>11</day><month>4</month><year>2019</year><volume>119</volume><fpage>137</fpage><lpage>142</lpage><pub-id pub-id-type="doi">10.3897/phytokeys.119.33126</pub-id></mixed-citation></tp:treatment-meta><tp:nomenclature><tp:taxon-name>
            <tp:taxon-name-part taxon-name-part-type="genus" reg="Coniogramme">Coniogramme</tp:taxon-name-part>
            <tp:taxon-name-part taxon-name-part-type="species" reg="japonica">japonica</tp:taxon-name-part>
          </tp:taxon-name><tp:taxon-authority>(Thunb.) Diels (1899: 262)</tp:taxon-authority><xref ref-type="fig" rid="F1">Figures 1</xref><xref ref-type="fig" rid="F3">, 3</xref></tp:nomenclature><tp:treatment-sec sec-type="material" id="SECID0E2EAC"><title>Type.</title><p>Japan. No exact location. <italic>C. P. Thunberg s.n.</italic> (UPS!).</p></tp:treatment-sec><tp:treatment-sec sec-type="material" id="SECID0EDFAC"><title>Specimens examined.</title><p><bold>Vietnam. Cao Bang Province</bold>: Ha Lang District, Dong Loan municipality, vicinities of Ban Lung and Lung Phuc, <named-content xmlns:xlink="http://www.w3.org/1999/xlink" content-type="dwc:verbatimCoordinates" xlink:type="simple"><named-content content-type="geo-json" specific-use="{&#34;type&#34;:&#34;Point&#34;,&#34;coordinates&#34;:[106.733333,22.766667]}" id="NCID0EOFAC" xlink:type="simple">22°46'N, 106°44'E</named-content></named-content>, 500–600 m elev., 25 Nov 1998, <italic>L. Averyanov et al. CBL 656</italic> (HN). <bold>Bac Kan Province</bold>: Cho Don District, Ban Thi municipality, Phia Khao village, <named-content xmlns:xlink="http://www.w3.org/1999/xlink" content-type="dwc:verbatimCoordinates" xlink:type="simple"><named-content content-type="geo-json" specific-use="{&#34;type&#34;:&#34;Point&#34;,&#34;coordinates&#34;:[105.509444,22.284167]}" id="NCID0E1FAC" xlink:type="simple">22°17'03"N, 105°30'34"E</named-content></named-content>, ca. 800 m elev., 5 Mar 2011, <italic>N.Q. Hieu, N.T. Hiep, P.K. Loc, P.V. The, &amp; N.T. Vinh CPC 1240</italic> (HNU 017603, HNU 017604).</p><fig id="F1" position="float" orientation="portrait"><label>Figure 1.</label><caption><p><italic><tp:taxon-name><tp:taxon-name-part taxon-name-part-type="genus" reg="Coniogramme">Coniogramme</tp:taxon-name-part><tp:taxon-name-part taxon-name-part-type="species" reg="japonica">japonica</tp:taxon-name-part></tp:taxon-name></italic> (Thunberg) Diels <bold>A</bold> one of the voucher specimens <bold>B</bold> portion of a pinnule, showing anastomosing veins <bold>C</bold> morphology and habitat.</p></caption><graphic xmlns:xlink="http://www.w3.org/1999/xlink" xlink:href="phytokeys-119-137-g001.jpg" position="float" orientation="portrait" xlink:type="simple" id="oo_292969.jpg"/></fig></tp:treatment-sec><tp:treatment-sec sec-type="Taxonomic notes" id="SECID0E6GAC"><title>Taxonomic notes.</title><p>This species is very unique in morphology, differing from other species in its anastomosing veins, which form 1–3 rows of areoles along each side of midrib and hydathodes not extending the base of short serrated teeth. <xref ref-type="bibr" rid="B18">Shing (1981</xref>, <xref ref-type="bibr" rid="B19">1990</xref>) considered that pinnules of <italic><tp:taxon-name><tp:taxon-name-part taxon-name-part-type="genus" reg="Coniogramme">Coniogramme</tp:taxon-name-part><tp:taxon-name-part taxon-name-part-type="species" reg="japonica">japonica</tp:taxon-name-part></tp:taxon-name></italic> are narrowly lanceolate with a cuneate or rounded-cuneate base and published a similar new species, <italic><tp:taxon-name><tp:taxon-name-part taxon-name-part-type="genus" reg="Coniogramme">C.</tp:taxon-name-part><tp:taxon-name-part taxon-name-part-type="species" reg="centrochinensis">centrochinensis</tp:taxon-name-part></tp:taxon-name></italic> Ching, whose pinnules were widely lanceolate with a rounded base. After specimen examination, combined with fieldwork, we found that the morphology of the pinnules was not stable and varied occasionally within normal populations. More research work should be undertaken to elucidate their phylogenetic relationship.</p></tp:treatment-sec><tp:treatment-sec sec-type="distribution" id="SECID0EDIAC"><title>Distribution and habitat.</title><p><italic><tp:taxon-name><tp:taxon-name-part taxon-name-part-type="genus" reg="Coniogramme">Coniogramme</tp:taxon-name-part><tp:taxon-name-part taxon-name-part-type="species" reg="japonica">japonica</tp:taxon-name-part></tp:taxon-name></italic> is distributed in China, Japan (including Ryukyu Islands), Korea and Vietnam (new record). The species usually grows in shady wet places at an elevation of about 100 to 2000 m.</p></tp:treatment-sec><tp:treatment-sec><!--Section generated to contain objects referenced in tp:taxon-treatment.--><fig id="F3" position="float" orientation="portrait"><label>Figure 3.</label><caption><p>Distribution of <italic><tp:taxon-name><tp:taxon-name-part taxon-name-part-type="genus" reg="Coniogramme">C.</tp:taxon-name-part><tp:taxon-name-part taxon-name-part-type="species" reg="japonica">japonica</tp:taxon-name-part></tp:taxon-name></italic> (dots) and <italic><tp:taxon-name><tp:taxon-name-part taxon-name-part-type="genus" reg="Coniogramme">C.</tp:taxon-name-part><tp:taxon-name-part taxon-name-part-type="species" reg="procera">procera</tp:taxon-name-part></tp:taxon-name></italic> (star) in Vietnam.</p></caption><graphic xmlns:xlink="http://www.w3.org/1999/xlink" xlink:href="phytokeys-119-137-g003.jpg" position="float" orientation="portrait" xlink:type="simple" id="oo_292971.jpg"/></fig></tp:treatment-sec><ref-list><ref id="B18"><mixed-citation xmlns:xlink="http://www.w3.org/1999/xlink" xlink:type="simple"><person-group><name name-style="western"><surname>Shing</surname><given-names>KH</given-names></name></person-group> (<year>1981</year>) <article-title>New taxa of the genus <italic><tp:taxon-name><tp:taxon-name-part taxon-name-part-type="genus">Coniogramme</tp:taxon-name-part></tp:taxon-name></italic> Fée from China.</article-title><source>Acta Botanica Yunnanica</source><volume>3</volume>(<issue>2</issue>): <fpage>217</fpage>–<lpage>238</lpage>.</mixed-citation></ref><ref id="B19"><mixed-citation xmlns:xlink="http://www.w3.org/1999/xlink" xlink:type="simple"><person-group><name name-style="western"><surname>Shing</surname><given-names>KH</given-names></name></person-group> (<year>1990</year>) <article-title><italic><tp:taxon-name><tp:taxon-name-part taxon-name-part-type="genus">Coniogramme</tp:taxon-name-part></tp:taxon-name></italic>.</article-title> In: <person-group><name name-style="western"><surname>Ching</surname><given-names>RC</given-names></name><name name-style="western"><surname>Shing</surname><given-names>KH</given-names></name></person-group> (<role>Eds</role>) <issue-title>Flora Reipublicae Popularis Sinicae 3 (1).</issue-title><source>Science Press, Beijing</source>, <fpage>228</fpage>–<lpage>274</lpage>.</mixed-citation></ref></ref-list></tp:taxon-treatment>
