# Supplementary material for: Two new records of the fern genus Coniogramme (Pteridaceae) from Vietnam
Source: PhytoKeys. 2019 Apr 11;119:137–42. doi: 10.3897/phytokeys.119.33126 (PMC6477820; doi:10.3897/phytokeys.119.33126)
Supplement: XML Treatment for Coniogramme procera [file phytokeys.119.33126-treatment2.xml]

<!DOCTYPE tp:taxon-treatment
  PUBLIC "-//TaxonX//DTD Taxonomic Treatment Publishing DTD v0 20100105//EN" "tax-treatment-NSO.dtd">
<tp:taxon-treatment xmlns:tp="http://www.plazi.org/taxpub"><tp:treatment-meta><kwd-group><label>Taxon classification</label><kwd><named-content xmlns:xlink="http://www.w3.org/1999/xlink" content-type="kingdom">Plantae</named-content></kwd><kwd><named-content xmlns:xlink="http://www.w3.org/1999/xlink" content-type="order">Polypodiales</named-content></kwd><kwd><named-content xmlns:xlink="http://www.w3.org/1999/xlink" content-type="family">Pteridaceae</named-content></kwd></kwd-group><mixed-citation publication-type="journal"><person-group><name><surname>Wang</surname><given-names>Caihong</given-names></name><name><surname>Yang</surname><given-names>Wenli</given-names></name><name><surname>Zhao</surname><given-names>Junwen</given-names></name><name><surname>Zhang</surname><given-names>Danke</given-names></name><name><surname>Zhang</surname><given-names>Gangmin</given-names></name></person-group><article-title>Two new records of the fern genus <italic><tp:taxon-name><tp:taxon-name-part taxon-name-part-type="genus" reg="Coniogramme">Coniogramme</tp:taxon-name-part></tp:taxon-name></italic> (<tp:taxon-name><tp:taxon-name-part taxon-name-part-type="family">Pteridaceae</tp:taxon-name-part></tp:taxon-name>) from Vietnam</article-title><source>PhytoKeys</source><day>11</day><month>4</month><year>2019</year><volume>119</volume><fpage>137</fpage><lpage>142</lpage><pub-id pub-id-type="doi">10.3897/phytokeys.119.33126</pub-id></mixed-citation></tp:treatment-meta><tp:nomenclature><tp:taxon-name>
            <tp:taxon-name-part taxon-name-part-type="genus" reg="Coniogramme">Coniogramme</tp:taxon-name-part>
            <tp:taxon-name-part taxon-name-part-type="species" reg="procera">procera</tp:taxon-name-part>
          </tp:taxon-name><tp:taxon-authority>Fée (1865: 22)</tp:taxon-authority><xref ref-type="fig" rid="F2">Figures 2</xref><xref ref-type="fig" rid="F3">, 3</xref></tp:nomenclature><tp:treatment-sec sec-type="material" id="SECID0EEKAC"><title>Type.</title><p>Nepal. April 1821. <italic>Wallich no 3</italic> (K!).</p></tp:treatment-sec><tp:treatment-sec sec-type="material" id="SECID0EMKAC"><title>Specimens examined.</title><p><bold>Vietnam. Kon Tum Province</bold>: NW slopes of Ngoc Link mountain, 2380 m elev., 06 Mar 1995, <italic>L. Averyanov et al. VH 519</italic> (HN); W slope of Ngoc Link mountain, 1950 m elev., 10 May 1995, <italic>L. Averyanov et al. VH 1290</italic> (HN).</p></tp:treatment-sec><tp:treatment-sec sec-type="Taxonomic notes" id="SECID0EYKAC"><title>Taxonomic notes.</title><p>This species is large and up to 1.8 m tall, differing from other species in its far more dissect laminae, basal pinnae having more than 10 pairs of pinnules, pinnules with rounded-truncate or truncate (sometimes slightly cordate) base and coarsely serrated margin and sori extending only to 1/2–2/3 of veins. <xref ref-type="bibr" rid="B9">Fraser-Jenkins (2008)</xref> reported that the species has a characteristically strong odour when the leaves were crushed or broken, similar to that of <italic><tp:taxon-name><tp:taxon-name-part taxon-name-part-type="genus" reg="Coniogramme">Coniogramme</tp:taxon-name-part><tp:taxon-name-part taxon-name-part-type="species" reg="fraxinea">fraxinea</tp:taxon-name-part></tp:taxon-name></italic> (D.Don) Diels.</p><fig id="F2" position="float" orientation="portrait"><label>Figure 2.</label><caption><p><italic><tp:taxon-name><tp:taxon-name-part taxon-name-part-type="genus" reg="Coniogramme">Coniogramme</tp:taxon-name-part><tp:taxon-name-part taxon-name-part-type="species" reg="procera">procera</tp:taxon-name-part></tp:taxon-name></italic> Fée. <bold>A</bold> One of the voucher specimens <bold>B</bold> Portion of a pinnule, showing a truncate base <bold>C</bold> Morphology and habitat.</p></caption><graphic xmlns:xlink="http://www.w3.org/1999/xlink" xlink:href="phytokeys-119-137-g002.jpg" position="float" orientation="portrait" xlink:type="simple" id="oo_292970.jpg"/></fig><fig id="F3" position="float" orientation="portrait"><label>Figure 3.</label><caption><p>Distribution of <italic><tp:taxon-name><tp:taxon-name-part taxon-name-part-type="genus" reg="Coniogramme">C.</tp:taxon-name-part><tp:taxon-name-part taxon-name-part-type="species" reg="japonica">japonica</tp:taxon-name-part></tp:taxon-name></italic> (dots) and <italic><tp:taxon-name><tp:taxon-name-part taxon-name-part-type="genus" reg="Coniogramme">C.</tp:taxon-name-part><tp:taxon-name-part taxon-name-part-type="species" reg="procera">procera</tp:taxon-name-part></tp:taxon-name></italic> (star) in Vietnam.</p></caption><graphic xmlns:xlink="http://www.w3.org/1999/xlink" xlink:href="phytokeys-119-137-g003.jpg" position="float" orientation="portrait" xlink:type="simple" id="oo_292971.jpg"/></fig></tp:treatment-sec><tp:treatment-sec sec-type="distribution" id="SECID0EONAC"><title>Distribution and habitat.</title><p><italic><tp:taxon-name><tp:taxon-name-part taxon-name-part-type="genus" reg="Coniogramme">Coniogramme</tp:taxon-name-part><tp:taxon-name-part taxon-name-part-type="species" reg="procera">procera</tp:taxon-name-part></tp:taxon-name></italic> was once recorded being distributed in Vietnam in Flora Reipublicae Popularis Sinicae (<xref ref-type="bibr" rid="B19">Shing 1990</xref>) and this was followed by Flora of China (<xref ref-type="bibr" rid="B22">Zhang and Ranker 2013</xref>). After specimen examination, we found that there were no accounts of <italic><tp:taxon-name><tp:taxon-name-part taxon-name-part-type="genus" reg="Coniogramme">C.</tp:taxon-name-part><tp:taxon-name-part taxon-name-part-type="species" reg="procera">procera</tp:taxon-name-part></tp:taxon-name></italic> in K, BM, P, PE and other major herbaria and we wondered about the basis of this recognition. In addition, the species has never been recorded in the literature on flora of Vietnam (<xref ref-type="bibr" rid="B21">Tardieu-Blot and Christensen 1941</xref>; <xref ref-type="bibr" rid="B15">Pham 1991</xref>; <xref ref-type="bibr" rid="B16">Phan 2010</xref>), including the recently updated checklist (<xref ref-type="bibr" rid="B16">Phan 2010</xref>). <italic><tp:taxon-name><tp:taxon-name-part taxon-name-part-type="genus" reg="Coniogramme">C.</tp:taxon-name-part><tp:taxon-name-part taxon-name-part-type="species" reg="procera">procera</tp:taxon-name-part></tp:taxon-name></italic> is therefore confirmed to be distributed in central Vietnam for the first time. It is also distributed in Bhutan, China, India, Myanmar, Nepal, Philippines and Thailand. The species usually grows by streams in woodlands at a high elevation, about 1400 to 3600 m.</p><p>Based on previous literature (<xref ref-type="bibr" rid="B21">Tardieu-Blot and Christensen 1941</xref>; <xref ref-type="bibr" rid="B15">Pham 1991</xref>; <xref ref-type="bibr" rid="B16">Phan 2010</xref>), along with our specimen identification work at HNU, HN and K, six taxa of <italic><tp:taxon-name><tp:taxon-name-part taxon-name-part-type="genus" reg="Coniogramme">Coniogramme</tp:taxon-name-part></tp:taxon-name></italic> were recognised in Vietnam, namely <italic><tp:taxon-name><tp:taxon-name-part taxon-name-part-type="genus" reg="Coniogramme">C.</tp:taxon-name-part><tp:taxon-name-part taxon-name-part-type="species" reg="fraxinea">fraxinea</tp:taxon-name-part></tp:taxon-name></italic> (D.Don) Diels, <italic><tp:taxon-name><tp:taxon-name-part taxon-name-part-type="genus" reg="Coniogramme">C.</tp:taxon-name-part><tp:taxon-name-part taxon-name-part-type="species" reg="intermedia">intermedia</tp:taxon-name-part></tp:taxon-name></italic> Hieron., <italic><tp:taxon-name><tp:taxon-name-part taxon-name-part-type="genus" reg="Coniogramme">C.</tp:taxon-name-part><tp:taxon-name-part taxon-name-part-type="species" reg="macrophylla">macrophylla</tp:taxon-name-part></tp:taxon-name></italic> (Blume) Hieron., <italic><tp:taxon-name><tp:taxon-name-part taxon-name-part-type="genus" reg="Coniogramme">C.</tp:taxon-name-part><tp:taxon-name-part taxon-name-part-type="species" reg="petelotii">petelotii</tp:taxon-name-part></tp:taxon-name></italic> Tardieu, <italic><tp:taxon-name><tp:taxon-name-part taxon-name-part-type="genus" reg="Coniogramme">C.</tp:taxon-name-part><tp:taxon-name-part taxon-name-part-type="species" reg="japonica">japonica</tp:taxon-name-part></tp:taxon-name></italic> (Thunberg) Diels and <italic><tp:taxon-name><tp:taxon-name-part taxon-name-part-type="genus" reg="Coniogramme">C.</tp:taxon-name-part><tp:taxon-name-part taxon-name-part-type="species" reg="procera">procera</tp:taxon-name-part></tp:taxon-name></italic> Fée. Their main differences in character were illustrated in the following key:</p></tp:treatment-sec><ref-list><ref id="B9"><mixed-citation xmlns:xlink="http://www.w3.org/1999/xlink" xlink:type="simple"><person-group><name name-style="western"><surname>Fraser-Jenkins</surname><given-names>CR</given-names></name></person-group> (<year>2008</year>) <source>Taxonomic Revision of three hundred Indian subcontinental Pteridophytes with a revised census-list, a new picture of fern-taxonomy and nomenclature in the Indian subcontinent.</source><publisher-name>Bishen Singh Mahendra Pal Singh</publisher-name>, <publisher-loc>Dehra Dun</publisher-loc>, <size units="page">685 pp</size>.</mixed-citation></ref><ref id="B19"><mixed-citation xmlns:xlink="http://www.w3.org/1999/xlink" xlink:type="simple"><person-group><name name-style="western"><surname>Shing</surname><given-names>KH</given-names></name></person-group> (<year>1990</year>) <article-title><italic><tp:taxon-name><tp:taxon-name-part taxon-name-part-type="genus">Coniogramme</tp:taxon-name-part></tp:taxon-name></italic>.</article-title> In: <person-group><name name-style="western"><surname>Ching</surname><given-names>RC</given-names></name><name name-style="western"><surname>Shing</surname><given-names>KH</given-names></name></person-group> (<role>Eds</role>) <issue-title>Flora Reipublicae Popularis Sinicae 3 (1).</issue-title><source>Science Press, Beijing</source>, <fpage>228</fpage>–<lpage>274</lpage>.</mixed-citation></ref><ref id="B22"><mixed-citation xmlns:xlink="http://www.w3.org/1999/xlink" xlink:type="simple"><person-group><name name-style="western"><surname>Zhang</surname><given-names>GM</given-names></name><name name-style="western"><surname>Ranker</surname><given-names>TA</given-names></name></person-group> (<year>2013</year>) <article-title><italic><tp:taxon-name><tp:taxon-name-part taxon-name-part-type="genus">Coniogramme</tp:taxon-name-part></tp:taxon-name></italic>.</article-title> In: <person-group><name name-style="western"><surname>Wu</surname><given-names>ZY</given-names></name><name name-style="western"><surname>Raven</surname><given-names>PH</given-names></name></person-group> (<role>Eds</role>) <issue-title>Flora of China Vol.</issue-title><source>2–3. Science Press, Beijing</source>, <fpage>171</fpage>–<lpage>178</lpage>.</mixed-citation></ref><ref id="B21"><mixed-citation xmlns:xlink="http://www.w3.org/1999/xlink" xlink:type="simple"><person-group><name name-style="western"><surname>Tardieu-Blot</surname><given-names>ML</given-names></name><name name-style="western"><surname>Christensen</surname><given-names>C</given-names></name></person-group> (<year>1941</year>) Cryptogames Vascularies. In: Lecomte H, Gagnepain F (Eds) Flore générale de l’Indo-Chine, vol. 7(2). Masson &amp; Cie, Paris.</mixed-citation></ref><ref id="B15"><mixed-citation xmlns:xlink="http://www.w3.org/1999/xlink" xlink:type="simple"><person-group><name name-style="western"><surname>Pham</surname><given-names>HH</given-names></name></person-group> (<year>1991</year>) An illustrated flora of Vietnam, vol. 1. Montreal, 42–261.</mixed-citation></ref><ref id="B16"><mixed-citation xmlns:xlink="http://www.w3.org/1999/xlink" xlink:type="simple"><person-group><name name-style="western"><surname>Phan</surname><given-names>KL</given-names></name></person-group> (<year>2010</year>) <article-title>The updated checklist of the fern flora of Vietnam following the classification scheme of A. Smith et al. (2006).</article-title><source>Journal of Fairylake Botanical Garden</source><volume>9</volume>(<issue>3</issue>): <fpage>1</fpage>–<lpage>13</lpage>.</mixed-citation></ref></ref-list></tp:taxon-treatment>
